# Supplementary material for: Alternative splicing regulates stochastic NLRP3 activity
Source: Nat Commun. 2019 Jul 19;10:3238. doi: 10.1038/s41467-019-11076-1 (PMC6642158; doi:10.1038/s41467-019-11076-1)
Supplement: Supplementary file 3 — Source Data [file 41467_2019_11076_MOESM3_ESM.xlsx]

## Sheet: Fig 1c
			Exon length distribution (bp)
			38
			41
			45
			45
			46
			47
			50
			51
			52
			53
			56
			56
			57
			57
			57
			57
			57
			57
			57
			59
			60
			61
			61
			61
			61
			62
			62
			64
			64
			64
			64
			64
			65
			65
			66
			66
			66
			66
			66
			67
			69
			69
			69
			69
			69
			69
			69
			69
			69
			69
			69
			69
			69
			69
			70
			70
			70
			70
			70
			70
			71
			72
			72
			72
			72
			72
			72
			72
			72
			72
			72
			72
			72
			72
			72
			72
			72
			72
			72
			72
			72
			72
			72
			72
			72
			72
			72
			72
			72
			72
			72
			72
			72
			72
			72
			72
			72
			72
			72
			72
			72
			72
			72
			72
			72
			72
			72
			72
			72
			72
			72
			72
			72
			72
			72
			72
			72
			72
			72
			72
			72
			72
			72
			72
			72
			72
			72
			72
			72
			72
			72
			72
			72
			72
			72
			72
			72
			72
			72
			72
			72
			72
			72
			72
			72
			72
			72
			72
			72
			72
			72
			72
			72
			72
			72
			72
			72
			72
			72
			72
			72
			72
			72
			72
			72
			72
			72
			72
			72
			72
			72
			72
			72
			72
			72
			72
			72
			72
			72
			72
			72
			72
			72
			72
			72
			72
			72
			72
			72
			72
			72
			72
			72
			72
			72
			73
			73
			73
			73
			74
			74
			74
			75
			75
			75
			75
			75
			75
			75
			75
			75
			75
			75
			75
			77
			78
			78
			78
			78
			78
			79
			79
			79
			79
			79
			81
			81
			81
			81
			81
			81
			81
			81
			82
			82
			82
			82
			82
			83
			83
			84
			84
			84
			84
			84
			84
			84
			84
			84
			84
			84
			84
			84
			84
			84
			84
			84
			84
			84
			84
			84
			84
			84
			84
			84
			84
			84
			84
			84
			84
			84
			84
			84
			84
			85
			85
			85
			85
			86
			86
			86
			86
			87
			87
			87
			87
			87
			87
			87
			88
			89
			89
			90
			90
			90
			90
			90
			93
			94
			94
			94
			94
			94
			94
			94
			95
			95
			95
			95
			95
			96
			96
			96
			96
			96
			96
			96
			96
			96
			96
			97
			99
			99
			100
			100
			100
			101
			101
			101
			102
			103
			104
			104
			104
			105
			105
			105
			106
			106
			106
			106
			106
			108
			108
			108
			109
			110
			110
			110
			110
			110
			111
			111
			111
			112
			112
			113
			113
			113
			113
			113
			113
			113
			113
			113
			114
			114
			115
			116
			116
			116
			116
			116
			116
			117
			117
			118
			118
			118
			118
			118
			118
			119
			119
			119
			120
			121
			122
			122
			123
			123
			123
			124
			125
			126
			126
			126
			126
			127
			127
			127
			127
			127
			127
			127
			127
			127
			128
			128
			128
			128
			128
			129
			129
			129
			129
			130
			130
			130
			130
			130
			130
			130
			131
			131
			131
			131
			131
			131
			131
			131
			131
			132
			132
			132
			133
			133
			133
			134
			134
			134
			135
			135
			135
			135
			136
			137
			137
			137
			137
			137
			137
			138
			138
			138
			138
			138
			138
			139
			139
			139
			139
			139
			139
			140
			141
			142
			142
			143
			143
			143
			144
			144
			144
			144
			144
			144
			144
			144
			144
			144
			144
			144
			144
			144
			144
			144
			144
			144
			144
			144
			144
			144
			144
			144
			145
			145
			145
			145
			145
			145
			145
			145
			146
			147
			147
			148
			148
			149
			149
			149
			150
			151
			151
			153
			153
			153
			155
			156
			156
			156
			156
			156
			157
			157
			158
			158
			159
			159
			159
			159
			159
			159
			159
			160
			161
			162
			162
			162
			162
			162
			163
			163
			163
			163
			164
			164
			164
			164
			164
			164
			164
			165
			165
			165
			165
			166
			167
			167
			167
			167
			167
			167
			167
			168
			168
			168
			168
			168
			168
			168
			168
			168
			168
			168
			168
			168
			168
			168
			168
			168
			168
			169
			170
			170
			171
			171
			171
			171
			171
			171
			171
			171
			171
			171
			171
			171
			171
			171
			171
			171
			171
			171
			171
			171
			171
			171
			171
			171
			171
			171
			171
			171
			171
			171
			171
			171
			171
			171
			171
			171
			171
			171
			171
			171
			171
			171
			171
			171
			171
			171
			171
			171
			171
			171
			171
			171
			171
			171
			171
			171
			171
			171
			172
			173
			173
			173
			173
			173
			173
			174
			175
			175
			176
			176
			178
			179
			180
			182
			182
			183
			186
			187
			187
			187
			189
			190
			192
			193
			194
			194
			195
			196
			196
			197
			198
			200
			201
			201
			203
			203
			203
			203
			203
			204
			205
			206
			207
			207
			210
			213
			213
			213
			214
			214
			214
			216
			216
			216
			216
			216
			218
			218
			218
			218
			219
			219
			219
			222
			223
			227
			228
			231
			231
			232
			235
			240
			248
			251
			251
			252
			254
			258
			258
			265
			278
			279
			279
			298
			299
			301
			302
			327
			332
			333
			387
			391
			391
			414
			424
			431
			436
			443
			448
			450
			462
			467
			473
			482
			503
			506
			509
			514
			523
			527
			562
			573
			591
			596
			596
			597
			612
			617
			629
			643
			648
			658
			660
			693
			722
			726
			740
			743
			781
			782
			815
			883
			894
			897
			912
			912
			923
			927
			937
			937
			956
			986
			989
			1006
			1020
			1086
			1135
			1172
			1173
			1241
			1264
			1293
			1307
			1373
			1405
			1406
			1418
			1532
			1547
			1592
			1648
			1691
			1691
			1696
			1710
			1732
			1816
			1824
			1825
			1853
			1867
			1924
			1944
			1989
			2022
			2042
			2048
			2058
			2165
			2219
			2220
			2241
			2253
			2432
			2454
			2502
			2524
			2536
			2543
			2545
			2592
			2599
			2629
			2642
			2660
			2793
			2816
			2862
			2883
			2941
			2955
			3037
			3049
			3132
			3159
			3214
			3233
			3340
			3342
			3359
			3361
			3414
			3534
			3545
			3585
			3670
			3985
			4056
			4130
			4571
			4869
			4935
			4973
			5102
			5189
			5634
			5699
			5800
			5823
			6825
			7474
			8037
			8369
			8924
			20892
			33288

## Sheet: Fig 1d
Frame-shifting exons			frame-preserving exons
exon length(bp)	number of exons		exon length(bp)	number of exons
1	0		3	0
2	0		6	0
4	0		9	0
5	0		12	0
7	0		15	0
8	0		18	0
10	0		21	0
11	0		24	0
13	0		27	0
14	0		30	0
16	0		33	0
17	0		36	0
19	0		39	0
20	0		42	0
22	0		45	2
23	0		48	0
25	0		51	1
26	0		54	0
28	0		57	7
29	0		60	1
31	0		63	0
32	0		66	5
34	0		69	14
35	0		72	134
37	0		75	12
38	0		78	5
40	0		81	8
41	0		84	34
43	0		87	7
44	0		90	5
46	1		93	1
47	1		96	10
49	0		99	2
50	0		102	1
52	1		105	3
53	1		108	3
55	0		111	3
56	0		114	2
58	0		117	2
59	0		120	1
61	4		123	3
62	4		126	4
64	5		129	4
65	5		132	3
67	1		135	4
68	1		138	6
70	6		141	1
71	6		144	24
73	4		147	2
74	4		150	1
76	0		153	3
77	0		156	5
79	5		159	7
80	5		162	5
82	5		165	4
83	5		168	18
85	4		171	58
86	4		174	1
88	1		177	0
89	1		180	1
91	0		183	1
92	0		186	1
94	7		189	1
95	7		192	1
97	1		195	1
98	1		198	1
100	3
101	3
103	1
104	1
106	5
107	5
109	1
110	1
112	2
113	2
115	1
116	1
118	6
119	6
121	1
122	1
124	1
125	1
127	9
128	9
130	7
131	7
133	3
134	3
136	1
137	1
139	6
140	6
142	2
143	2
145	8
146	8
148	2
149	2
151	2
152	2
154	0
155	0
157	2
158	2
160	1
161	1
163	4
164	4
166	1
167	1
169	1
170	1
172	1
173	1
175	2
176	2
178	1
179	1
181	0
182	0
184	0
185	0
187	3
188	3
190	1
191	1
193	1
194	1
196	2
197	2
199	0
200	0

## Sheet: Fig 1i
Exons within LRR		Non-LRR exons
frame-preserving	frame-shifting	frame-preserving	frame-shifting
154	1	44	80

## Sheet: Fig 2a
			TPM of NLRs
			Donor1	Donor2	Donor3	Donor4	Donor5
			NLRP3	9.85103	9.83298	16.687	9.82912	28.1897
			LRRC31	0.00473582	0	0	0	0
			RNH1	169.433	162.942	203.354	245.309	163.75
			NLRP5	0	0	0	0	0
			NLRP12	2.98942	0.545843	1.55362	0.725638	1.70146
			NLRP1	26.8122	22.0349	12.8923	9.19331	18.3738
			NLRP2	7.31435	0.960282	13.3832	7.89322	6.25665
			NLRP7	0.0101437	0	0	0	0.0148072
			NLRP13	0	0	0	0	0
			NLRP4	0	0.0105758	0	0	0
			NLRP9	0	0.00287907	0	0	0
			NLRP11	0	0.0138578	0.0119624	0	0.0278607
			NLRP8	0	0.00424698	0	0.00214881	0.00194985
			NLRP14	0	0	0	0	0
			NOD1	6.44914	7.55142	3.18209	6.18172	5.04625
			NOD2	15.537	16.4947	5.5382	15.4786	13.4883
			NLRC3	0.105733	0.017947	0.0494361	0.00382633	0.137102

## Sheet: Sashimi plots
necessarry??

## Sheet: Fig 3d
Spliceport scores NLRP3 LRR exons
Exon	splice acceptor	splice donor
4		0.10007
5	-0.444148	0.57749
6	1.35396	1.29241
7	-0.180513	1.588
8	-0.0314321	1.07039
9	0.538373	0.950511
10	1.80869

## Sheet: Fig 3e
NLRP3 ESE binding sites
Exon 5	Exon 6	Exon 7	Exon 8	Exon 9
8	18	18	11	15

## Sheet: Fig 3g
NRA isoform abundance of SSO treated hMDMs
	Full length (%)				Exon 5 missing (%)
none	82.5065	83.742			16.7277	15.5529
EndoPorter + none	85.7643	86.4236	87.2539		13.2838	12.5709	12.105
EndoPorter + ctr Morpholino	85.1469	84.3089	87.2435		14.0599	14.7723	12.0294
Endoporter + NLRP3 exon 5 SSO	29.2561	32.869	34.0444		69.5481	65.9901	64.7286

## Sheet: Fig 3h
Cytokine secretion of SSO treated hMDMs after stimulation
IL-1beta (pg/ml)
	EndoPorter + ctr Morpholino				Endoporter + NLRP3 exon 5 SSO
w/o	0	0	18.9449		0	0	21.2728
LPS	0	0			0	0
LPS +Nig	2327.83	1751.09	786.835		181.075	2.8631	25.3127
TNF (pg/ml)
	EndoPorter + ctr Morpholino				Endoporter + NLRP3 exon 5 SSO
w/o	296.693	3719.28	688.689		620.141	4312.85	786.47
LPS	10029.7	2588.33			8853.94	1041.28
LPS +Nig	11015.6	4805.3	2232.82		9118.65	2546.3	3820.54

## Sheet: Supplementary Fig 3a
Number of transcripts recovered from the one exon missing PCR band after LPS stimulation
	number of transcripts
Exon 5 missing	27
Exon 6 missing	1

[truncated: 25 more sheets: Supplementary Fig 3b, Supplementary Fig 3c, Supplementary Fig 3e, Fig 4a, Fig 4d, Fig 4e, Fig 4f, Fig 4g, Fig 4h, Supplementary Fig 4b, Supplementary Fig 4c, Supplementary Fig 4d, Fig 5a, Fig 5b, Fig 5d, Fig 5e, Supplementary Fig 5a, Supplementary Fig 5b, Supplementary Fig 5c, Fig 6a …]
